# Supplementary material for: Interpretable Machine Learning on Simulation-Derived Biomechanical Features for Hamstrings–Quadriceps Imbalance Detection in Running
Source: Sports (Basel). 2025 Dec 5;13(12):439. doi: 10.3390/sports13120439 (PMC12736594; doi:10.3390/sports13120439)
Supplement: Supplementary file 1 [file sports-13-00439-s001.zip]

Archive with 1 entries (1 files):
- sports-3942919-supplementary.pdf
